# Supplementary material for: Comparative Analysis of Pedicle Screw Fixation and Interspinous Devices in Lumbar Spinal Fusion: Clinical and Surgical Outcomes in Degenerative Spine Conditions
Source: J Pers Med. 2025 Feb 28;15(3):95. doi: 10.3390/jpm15030095 (PMC11943498; doi:10.3390/jpm15030095)
Supplement: Supplementary file 1 [file jpm-15-00095-s001.zip]

Archive with 1 entries (1 files):
- jpm-3450716-supplementary.pdf
